# Supplementary material for: 4-Hydr­oxy-N′-(2-hydr­oxy-3-methoxy­benzyl­idene)benzohydrazide mono­hydrate
Source: Acta Crystallogr Sect E Struct Rep Online. 2008 Sep 27;64(Pt 10):o2032. doi: 10.1107/S1600536808030894 (PMC2959387; doi:10.1107/S1600536808030894)
Supplement: Supplementary file 2 [file e-64-o2032-Isup2.hkl]

# 
# h,k,l, Fc-squared, Fo-squared, sigma(Fo-squared) and status flag 
# 
data_I
_shelx_title ' A in Pn' 
_shelx_refln_list_code          4 
_shelx_F_calc_maximum       82.28 
_exptl_crystal_F_000       320.00 
_reflns_d_resolution_high  0.7828 
 
loop_ 
 _symmetry_equiv_pos_as_xyz 
 'x, y, z' 
 'x+1/2, -y, z+1/2' 
 
_cell_length_a     4.8913 
_cell_length_b    12.1710 
_cell_length_c    12.3711 
_cell_angle_alpha  90.000 
_cell_angle_beta   95.724 
_cell_angle_gamma  90.000 
 
_shelx_F_squared_multiplier     1.000 
 
loop_ 
 _refln_index_h 
 _refln_index_k 
 _refln_index_l 
 _refln_F_squared_calc 
 _refln_F_squared_meas 
 _refln_F_squared_sigma 
 _refln_observed_status 
   2   0   0      366.77      361.31     15.45 o 
   4   0   0       80.93       80.79     22.83 o 
   6   0   0       27.51       42.77     16.21 o 
   0   1   0      740.75      700.93     12.28 o 
   1   1   0      485.63      456.03      8.75 o 
   2   1   0      474.36      455.96     10.99 o 
   3   1   0       56.91       67.61      5.43 o 
   4   1   0       21.10       29.83      5.46 o 
   5   1   0        4.16        3.81      4.30 o 
   6   1   0        0.33       13.01     10.08 o 
   0   2   0       96.50       95.58      3.28 o 
   1   2   0     6642.64     6496.55     75.25 o 
   2   2   0      151.48      151.00      5.73 o 
   3   2   0       44.60       48.49      4.38 o 
   4   2   0       93.15       96.47      6.75 o 
   5   2   0       10.63        8.91      7.66 o 
   6   2   0        2.23       12.42     11.23 o 
   0   3   0     1194.99     1072.21     20.33 o 
   1   3   0      110.91      116.95      6.20 o 
   2   3   0      334.07      356.60      8.22 o 
   3   3   0       23.55       33.87      3.59 o 
   4   3   0       10.84       13.82      3.41 o 
   5   3   0       19.22       12.67     14.41 o 
   6   3   0        0.09        8.61     10.73 o 
   0   4   0      549.97      521.62     21.82 o 
   1   4   0      253.11      248.46      5.57 o 
   2   4   0     1454.69     1504.94     22.45 o 
   3   4   0       33.95       33.59      3.79 o 
   4   4   0       14.74       13.25      4.99 o 
   5   4   0       25.34       24.15     11.76 o 
   6   4   0        2.06        0.20     11.24 o 
   0   5   0      218.66      194.87      7.15 o 
   1   5   0      362.05      370.25     12.86 o 
   2   5   0      102.28      102.57      5.13 o 
   3   5   0       85.22       92.15      8.21 o 
   4   5   0        1.40        3.72      4.52 o 
   5   5   0        1.05        1.48      9.79 o 
   0   6   0       73.97       73.98      7.70 o 
   1   6   0      171.20      181.12      7.14 o 
   2   6   0      214.22      226.77     12.97 o 
   3   6   0        6.51        5.85      3.62 o 
   4   6   0       20.32       27.11      6.67 o 
   5   6   0        7.24        8.30     17.92 o 
   0   7   0       65.30       75.20      6.39 o 
   1   7   0       10.19       15.39      2.34 o 
   2   7   0        9.97        9.44      2.85 o 
   3   7   0        2.47        3.54      3.95 o 
   4   7   0       12.06       10.10      5.82 o 
   5   7   0        3.63        7.92     11.58 o 
   0   8   0      379.34      382.63     13.10 o 
   1   8   0       42.44       45.28      4.06 o 
   2   8   0       17.58       23.97      4.56 o 
   3   8   0       29.12       22.51      5.17 o 
   4   8   0        0.38       -0.64      6.20 o 
   5   8   0        0.17       15.21     13.47 o 
   0   9   0        0.00        0.62      2.72 o 
   1   9   0      105.29      109.58      8.68 o 
   2   9   0       51.43       53.45      6.52 o 
   3   9   0       37.97       32.98      6.40 o 
   4   9   0       13.65       21.00      8.29 o 
   0  10   0        0.32        1.88      3.62 o 
   1  10   0       26.19       39.28      5.39 o 
   2  10   0        1.57       -5.25      3.50 o 
   3  10   0        3.71        5.80      4.97 o 
   4  10   0        8.78        4.05      7.85 o 
   0  11   0        0.69        2.68      4.28 o 
   1  11   0       23.94       24.20      4.87 o 
   2  11   0       23.52       20.97      6.11 o 
   3  11   0        2.58       -2.88      5.41 o 
   4  11   0        4.48        4.45      8.91 o 
   0  12   0       14.78       25.02      8.71 o 
   1  12   0       19.33       14.16      5.40 o 
   2  12   0        0.45        6.04      5.04 o 
   3  12   0        1.51       -0.29      5.59 o 
   0  13   0        1.53        5.22      7.84 o 
   1  13   0        3.10       -0.30      5.55 o 
   2  13   0        8.62       11.90      6.63 o 
   3  13   0        1.25        7.41      7.05 o 
   0  14   0       45.24       46.71     15.47 o 
   1  14   0        1.63        0.89      7.88 o 
   2  14   0        3.28        6.22      7.45 o 
   0  15   0        0.49       12.11     13.16 o 
   1  15   0        4.98        9.47     10.01 o 
  -5   0   1       31.02       29.40      8.63 o 
  -3   0   1       68.07       78.11     13.53 o 
  -1   0   1     1231.50     1151.79     21.33 o 
   1   0   1      441.74      420.81     10.40 o 
   3   0   1      115.88      121.42      9.43 o 
   5   0   1       10.67        1.86      6.24 o 
  -6   1   1       33.27       47.44     12.94 o 
  -5   1   1       12.54        4.19      6.38 o 
  -4   1   1       22.26       19.97      4.57 o 
  -3   1   1       34.19       33.47      5.54 o 
  -2   1   1       43.91       45.52      3.13 o 
  -1   1   1      517.14      487.61      7.71 o 
   0   1   1      502.30      499.81      7.37 o 
   1   1   1      390.22      381.12      6.85 o 
   2   1   1       38.39       41.11      4.14 o 
   3   1   1      391.52      384.62     12.55 o 
   4   1   1       14.29       13.23      3.61 o 
   5   1   1        2.22        7.00      5.87 o 
   6   1   1       11.60        9.59     13.17 o 
  -6   2   1        3.86       10.60     10.94 o 
  -5   2   1       42.30       51.21      7.54 o 
  -4   2   1       45.14       47.48      6.43 o 
  -3   2   1       50.82       48.10      4.12 o 
  -2   2   1       48.02       50.50      3.39 o 
  -1   2   1     3051.02     3052.58     36.99 o 
   0   2   1     1157.98     1167.48     14.85 o 
   1   2   1     6770.32     6573.74     76.29 o 
   2   2   1       77.89       82.35      5.04 o 
   3   2   1       28.69       30.66      3.61 o 
   4   2   1        1.40        3.57      3.03 o 
   5   2   1        6.97       23.91     11.72 o 
   6   2   1        4.68       12.42     10.68 o 
  -6   3   1        2.22        4.30     10.96 o 
  -5   3   1       11.87       20.27      9.05 o 
  -4   3   1        5.50        3.14      4.03 o 
  -3   3   1       19.23       18.88      3.17 o 
  -2   3   1      103.35      107.72      5.50 o 
  -1   3   1     2416.24     2274.77     28.75 o 
   0   3   1       52.10       54.29      2.41 o 
   1   3   1     1413.47     1392.17     20.28 o 
   2   3   1     2925.20     2886.03     37.95 o 
   3   3   1       12.52       14.68      3.56 o 
   4   3   1        8.50        7.57      3.29 o 
   5   3   1        4.67       21.57     10.46 o 
   6   3   1        0.27        2.39     14.79 o 
  -6   4   1        0.88        3.49     16.78 o 
  -5   4   1        0.48        0.77     10.86 o 
  -4   4   1       49.53       52.41      7.01 o 
  -3   4   1       10.61       13.69      2.80 o 
  -2   4   1      184.61      163.18      7.20 o 
  -1   4   1       77.44       74.26      3.46 o 
   0   4   1      396.24      395.59      7.75 o 
   1   4   1      389.73      378.62     11.84 o 
   2   4   1      352.16      346.70     10.02 o 
   3   4   1      102.44      119.82      6.45 o 
   4   4   1       24.05       23.41      5.53 o 
   5   4   1        5.55       13.22      9.70 o 
  -5   5   1       13.68       14.61     10.88 o 
  -4   5   1       19.74       12.63      7.87 o 
  -3   5   1        2.51        8.24      2.58 o 
  -2   5   1      731.15      654.73     12.54 o 
  -1   5   1       50.49       54.83      3.48 o 
   0   5   1      115.76      120.36      4.50 o 
   1   5   1     1338.00     1380.92     19.65 o 
   2   5   1      277.16      272.40     10.42 o 
   3   5   1       34.63       30.86      5.08 o 
   4   5   1        2.22        2.75      5.11 o 
   5   5   1        2.42       11.26      9.93 o 
  -5   6   1        5.55       16.42     12.14 o 
  -4   6   1       12.40       13.98      7.78 o 
  -3   6   1       50.96       59.10      5.67 o 
  -2   6   1       62.66       65.88      4.96 o 
  -1   6   1      188.25      199.40      6.06 o 
   0   6   1       83.97       91.86      7.57 o 
   1   6   1      153.71      157.69      6.90 o 
   2   6   1       89.05      101.01      6.28 o 
   3   6   1       96.91       88.58     12.15 o 
   4   6   1       23.58       26.64      7.18 o 
   5   6   1        1.29        7.82     10.14 o 
  -5   7   1        1.08       17.07     17.44 o 
  -4   7   1       22.85       24.84      8.82 o 
  -3   7   1      323.81      344.00     16.21 o 
  -2   7   1      127.14      136.03      6.24 o 
  -1   7   1       79.50       75.36      4.46 o 
   0   7   1      565.89      572.42     11.24 o 
   1   7   1      122.00      119.66      5.11 o 
   2   7   1       44.48       53.67      7.13 o 
   3   7   1        4.65        0.42      3.70 o 
   4   7   1       16.72       23.19      5.72 o 
   5   7   1        1.46        3.21     10.54 o 
  -5   8   1        1.42      -12.73     10.26 o 
  -4   8   1       11.62        8.19      8.92 o 
  -3   8   1       70.93       76.69      8.13 o 
  -2   8   1       88.50       85.78      6.48 o 
  -1   8   1       23.62       24.89      2.91 o 
   0   8   1       15.40       19.72      2.64 o 
   1   8   1       54.17       57.32      5.19 o 
   2   8   1        7.54       11.38      3.91 o 
   3   8   1       27.82       16.79      5.04 o 
   4   8   1       28.79       28.94      6.76 o 
   5   8   1        0.27        3.69     17.13 o 
  -4   9   1        6.61        1.30      8.95 o 
  -3   9   1        9.01       12.91      4.96 o 
  -2   9   1      131.02      131.20     14.49 o 
  -1   9   1       22.66       27.20      3.88 o 
   0   9   1       16.09       13.21      2.53 o 
   1   9   1        5.05        4.58      3.64 o 
   2   9   1       15.50       16.00      4.46 o 
   3   9   1        6.25        5.19      4.74 o 
   4   9   1        2.94        3.70      6.21 o 
  -4  10   1       10.84        7.12     10.17 o 
  -3  10   1        6.27        4.83      5.01 o 
  -2  10   1       12.64       23.84      4.89 o 
  -1  10   1       43.90       51.67      5.24 o 
   0  10   1        8.91       11.33      3.03 o 
   1  10   1       37.90       33.22      6.60 o 
   2  10   1       32.28       33.27      6.47 o 
   3  10   1        9.38       17.59      6.49 o 
   4  10   1        6.08       10.23      7.21 o 
  -4  11   1        5.58       11.55     12.09 o 
  -3  11   1        9.92        5.89      5.87 o 
  -2  11   1       15.35       20.23      5.22 o 
  -1  11   1      177.55      185.86     12.81 o 
   0  11   1       12.36       16.84      5.31 o 
   1  11   1        0.86       -2.91      3.48 o 
   2  11   1        3.81        4.37      4.90 o 
   3  11   1        3.41        4.64      5.75 o 
   4  11   1        1.36        4.74      7.71 o 
  -3  12   1        1.25        8.19      6.19 o 
  -2  12   1        3.38        8.16      5.37 o 
  -1  12   1       67.49       65.65      8.18 o 
   0  12   1       13.69       11.65      5.26 o 
   1  12   1        4.06       10.40      5.41 o 
   2  12   1        4.89        6.71      5.19 o 
   3  12   1        7.71       11.31      6.62 o 
  -3  13   1        1.43        2.40      6.68 o 
  -2  13   1        7.00        2.42      6.29 o 
  -1  13   1        2.09       10.62      6.66 o 
   0  13   1       42.70       59.34     10.84 o 
   1  13   1        1.83       -0.53      5.10 o 
   2  13   1        0.22        9.17      6.25 o 
   3  13   1        0.76        8.74      7.37 o 
  -2  14   1        5.36        5.13      7.54 o 
  -1  14   1       13.71        7.35      9.59 o 
   0  14   1        6.50       12.76      8.12 o 
   1  14   1        0.35       -0.58      6.06 o 
   2  14   1        0.79        4.24      7.36 o 
  -1  15   1        3.04        0.51      9.15 o 
   0  15   1        1.07       -2.08      8.34 o 
   1  15   1        2.05       18.69     16.09 o 
  -6   0   2       74.51      121.65     36.65 o 
  -4   0   2      147.00      151.38     15.51 o 
  -2   0   2      369.88      381.62     11.25 o 
   0   0   2     4285.74     4400.07     71.57 o 
   2   0   2      166.45      167.95     11.04 o 
   4   0   2      161.49      176.94     13.16 o 
  -6   1   2       14.34       21.80      8.07 o 
  -5   1   2       10.60        8.80      5.06 o 
  -4   1   2        2.98        0.94      3.43 o 
  -3   1   2       53.90       56.14      5.91 o 
  -2   1   2      267.75      260.01     10.39 o 
  -1   1   2     1217.17     1132.92     14.93 o 
   0   1   2      425.85      383.85      5.97 o 
   1   1   2      660.00      657.59     11.29 o 
   2   1   2      328.88      334.36      8.04 o 
   3   1   2      402.92      399.73     11.46 o 
   4   1   2       17.71       16.98      4.86 o 
   5   1   2        2.66        0.75      8.38 o 
  -6   2   2        3.17        3.04     10.50 o 
  -5   2   2       91.38       76.88      9.02 o 
  -4   2   2       74.08       92.07     11.75 o 
  -3   2   2      113.80      119.75      6.34 o 
  -2   2   2      250.78      261.59      6.43 o 
  -1   2   2     2216.97     2120.91     28.92 o 
   0   2   2     1958.60     1980.54     24.38 o 
   1   2   2      915.36      888.45     16.16 o 
   2   2   2       60.15       59.19      4.63 o 
   3   2   2       66.05       67.82      5.10 o 
   4   2   2        8.53        6.09      4.08 o 
   5   2   2        9.56       18.15     14.52 o 
  -6   3   2        5.70        9.33     11.76 o 
  -5   3   2       44.43       34.04      6.69 o 
  -4   3   2       25.52       22.09      4.94 o 
  -3   3   2       15.61       16.66      2.82 o 
  -2   3   2      115.94      117.67      4.95 o 
  -1   3   2      934.00      846.34     12.76 o 
   0   3   2       55.69       54.19      2.54 o 
   1   3   2     1266.69     1193.52     34.45 o 
   2   3   2      118.22      121.61      5.13 o 
   3   3   2        6.68        8.81      3.80 o 
   4   3   2        6.72        7.65      5.37 o 
   5   3   2       10.31        1.78      8.80 o 
  -6   4   2        2.25       -3.03     17.38 o 
  -5   4   2        2.42        4.72      8.27 o 
  -4   4   2      311.75      320.11     22.78 o 
  -3   4   2       10.97        9.15      2.53 o 
  -2   4   2       22.68       22.01      2.58 o 
  -1   4   2      113.53      116.97      4.39 o 
   0   4   2     1301.02     1255.88     17.48 o 
   1   4   2      360.58      342.86      7.65 o 
   2   4   2      740.80      698.00     14.60 o 
   3   4   2       24.83       27.52      4.78 o 
   4   4   2        0.45        4.31      4.02 o 
   5   4   2       11.10        5.11      9.24 o 
  -5   5   2        3.98        3.12      8.37 o 
  -4   5   2       18.66       23.25      6.19 o 
  -3   5   2        3.50        3.98      2.37 o 
  -2   5   2      266.35      253.01      8.44 o 
  -1   5   2      258.95      261.40     11.20 o 
   0   5   2      168.53      156.27      4.97 o 
   1   5   2      425.09      458.80      9.87 o 
   2   5   2       91.40      103.76      9.40 o 
   3   5   2      108.55      102.21     10.75 o 
   4   5   2       23.11       27.05      5.76 o 
   5   5   2        6.36        5.52      8.95 o 
  -5   6   2        1.51        4.62     14.48 o 
  -4   6   2        2.34        8.62      6.86 o 
  -3   6   2      352.47      332.45     12.31 o 
  -2   6   2       35.76       40.83      4.64 o 
  -1   6   2       50.52       56.14      3.97 o 
   0   6   2      303.66      301.09      7.13 o 
   1   6   2      267.98      302.89     10.68 o 
   2   6   2       37.25       32.72      5.43 o 
   3   6   2      114.50       95.19     20.52 o 
   4   6   2       27.42       20.35      5.87 o 
   5   6   2        4.38       11.66     11.01 o 
  -5   7   2        5.48       -6.08     11.93 o 
  -4   7   2       11.93       10.63      8.23 o 
  -3   7   2       23.90       26.11      4.27 o 
  -2   7   2       49.01       53.91      4.83 o 
  -1   7   2        7.72       10.90      2.09 o 
   0   7   2       32.17       33.56      2.98 o 
   1   7   2       18.90       23.78      2.95 o 
   2   7   2       13.28       15.99      4.35 o 
   3   7   2       44.52       52.89      7.16 o 
   4   7   2        7.71        2.29      4.85 o 
   5   7   2        0.34        1.81     10.37 o 
  -5   8   2        0.72       -0.80     15.45 o 
  -4   8   2        0.70        0.61      6.84 o 
  -3   8   2       11.33       14.79      6.18 o 
  -2   8   2      187.20      201.27      7.82 o 
  -1   8   2       23.73       27.50      3.21 o 
   0   8   2      106.33      108.65      5.41 o 
   1   8   2      200.07      198.82     10.60 o 
   2   8   2       45.15       36.16      5.22 o 
   3   8   2       23.27       22.91      7.79 o 
   4   8   2        8.49        8.57      5.77 o 
   5   8   2        0.67        3.13     14.39 o 
  -4   9   2        7.21       20.92     10.86 o 
  -3   9   2       36.35       45.62      6.78 o 
  -2   9   2      194.90      171.13     10.69 o 
  -1   9   2        5.00       -0.14      2.27 o 
   0   9   2       56.67       67.94      5.19 o 
   1   9   2       48.91       52.76     10.71 o 
   2   9   2       20.19       18.63      4.64 o 
   3   9   2        0.12       -3.80      4.31 o 
   4   9   2        5.89        9.27      6.02 o 
  -4  10   2        3.73        5.68     11.26 o 
  -3  10   2        0.96        2.55      4.75 o 
  -2  10   2       60.60       50.01      6.43 o 
  -1  10   2       48.46       50.38      5.18 o 
   0  10   2        5.16        4.45      3.51 o 
   1  10   2       44.68       41.82      5.63 o 
   2  10   2       28.31       23.70      5.53 o 
   3  10   2        4.05        6.28      5.29 o 
   4  10   2        2.33       -5.39      6.52 o 
  -4  11   2        9.86        9.20     12.64 o 
  -3  11   2        1.10        5.39      5.15 o 
  -2  11   2        5.29       -0.83      4.42 o 
  -1  11   2        8.66        8.52      3.78 o 
   0  11   2        1.71       -0.20      4.01 o 
   1  11   2        4.84        8.92      4.06 o 
   2  11   2        6.29        7.31      4.62 o 
   3  11   2        2.85        8.18      6.15 o 
   4  11   2        0.61        4.57      7.33 o 
  -3  12   2        0.11       -3.00      6.02 o 
  -2  12   2        9.05        4.81      5.38 o 
  -1  12   2       11.64        2.43      5.94 o 
   0  12   2       24.32       19.38      8.70 o 
   1  12   2        1.94       -0.83      4.40 o 
   2  12   2        4.93        1.91      4.84 o 
   3  12   2        0.06       -1.41      6.38 o 
  -3  13   2        1.19       -3.74      7.14 o 
  -2  13   2        8.35        7.26      6.05 o 
  -1  13   2        6.56       13.26     11.76 o 
   0  13   2       11.20       22.25      6.40 o 
   1  13   2        2.01        6.39      5.81 o 
   2  13   2        0.31        6.13      5.76 o 
   3  13   2        2.84        0.30      7.34 o 
  -2  14   2        4.21       -0.50     10.67 o 
  -1  14   2        1.96       17.65     11.60 o 
   0  14   2       19.07       15.99      8.75 o 
   1  14   2        1.42        3.68      6.51 o 
   2  14   2        1.31       -6.72      6.83 o 
  -1  15   2        0.77        1.96      9.87 o 
   0  15   2        3.16       13.29     10.18 o 
   1  15   2        0.91       -1.99     10.84 o 
  -5   0   3       17.50       17.45      8.13 o 
  -3   0   3      273.97      278.06     17.31 o 
  -1   0   3      226.04      217.44      7.70 o 
   1   0   3      324.58      301.74      9.02 o 
   3   0   3       59.32       69.19      9.41 o 
   5   0   3       15.66       14.86     13.75 o 
  -6   1   3        1.36        1.32      6.90 o 
  -5   1   3        6.95        7.42      5.25 o 
  -4   1   3       18.26       19.52      4.82 o 
  -3   1   3      111.20      133.35      7.37 o 
  -2   1   3      356.97      348.73      7.08 o 
  -1   1   3     1275.15     1237.07     16.48 o 
   0   1   3        3.46        3.26      0.82 o 
   1   1   3     1631.80     1552.60     21.09 o 
   2   1   3       39.39       42.08      3.83 o 
   3   1   3      123.59      128.56      7.48 o 
   4   1   3       41.04       56.09      6.52 o 
   5   1   3        0.46        0.46      6.68 o 
  -6   2   3        0.32       -0.23      6.86 o 
  -5   2   3       67.35       62.21     10.47 o 
  -4   2   3        2.45        5.45      3.78 o 
  -3   2   3       34.72       35.43      3.83 o 
  -2   2   3       26.00       26.25      2.77 o 
  -1   2   3       23.61       23.63      2.40 o 
   0   2   3      555.40      531.21      8.47 o 
   1   2   3     1041.35      996.54     14.57 o 
   2   2   3        0.30        2.55      1.94 o 
   3   2   3      183.48      192.87     11.36 o 
   4   2   3       13.97       11.98      4.33 o 
   5   2   3       11.87       21.91      8.45 o 
  -6   3   3        0.10        1.44     11.37 o 
  -5   3   3       12.10       10.60      5.41 o 
  -4   3   3       60.52       55.13     10.98 o 
  -3   3   3       28.05       33.70      3.93 o 
  -2   3   3      483.75      456.91      9.17 o 
  -1   3   3      215.69      206.83      5.16 o 
   0   3   3      411.36      390.83      8.17 o 
   1   3   3       30.42       32.83      2.39 o 
   2   3   3      535.43      557.36     11.10 o 
   3   3   3       78.93       76.47      8.34 o 
   4   3   3        5.17        7.01      4.33 o 
   5   3   3       35.44       26.17      8.68 o 
  -5   4   3       10.26        4.01      5.14 o 
  -4   4   3      185.50      195.69     12.14 o 
  -3   4   3       71.24       72.03      7.63 o 
  -2   4   3      254.89      251.05      6.88 o 
  -1   4   3       99.10       98.76      5.74 o 
   0   4   3       42.92       45.35      2.77 o 
   1   4   3       14.00       12.69      2.67 o 
   2   4   3      447.56      440.14     15.17 o 
   3   4   3        1.13        2.87      3.15 o 
   4   4   3        0.67        0.51      4.25 o 
   5   4   3       20.89       13.63      8.44 o 
  -5   5   3        9.35        2.28     17.26 o 
  -4   5   3       75.52       65.94      7.68 o 
  -3   5   3      207.15      217.83      9.83 o 
  -2   5   3       86.81       87.29      5.38 o 
  -1   5   3      153.56      138.03      6.67 o 
   0   5   3      121.46      123.21      4.42 o 
   1   5   3      291.76      284.55      9.69 o 
   2   5   3      345.02      305.51     16.00 o 
   3   5   3       79.00       70.59     11.63 o 
   4   5   3        5.12       10.85      5.13 o 
   5   5   3        0.51        3.82      8.05 o 
  -5   6   3        1.65        1.72      9.53 o 
  -4   6   3       38.79       20.45      8.26 o 
  -3   6   3      221.32      210.13      9.60 o 
  -2   6   3       37.61       40.11      3.61 o 
  -1   6   3      123.97      133.30     10.44 o 
   0   6   3      348.01      351.27      7.93 o 
   1   6   3       54.17       62.25      4.11 o 
   2   6   3       58.09       63.09      7.98 o 
   3   6   3      258.27      267.14     18.43 o 
   4   6   3       52.62       70.65      8.93 o 
   5   6   3        0.45        5.25      9.19 o 
  -5   7   3        0.80        1.15     10.01 o 
  -4   7   3        6.97       15.09      8.40 o 
  -3   7   3      209.20      226.12     12.38 o 
  -2   7   3        4.80        7.64      3.44 o 
  -1   7   3       44.38       41.65      4.46 o 
   0   7   3       32.62       34.93      3.16 o 
   1   7   3      105.89      107.99      7.60 o 
   2   7   3       22.77       20.25      5.56 o 
   3   7   3        7.02        4.62      3.69 o 
   4   7   3        6.25        6.50      5.14 o 
   5   7   3        2.31       15.49      9.94 o 
  -5   8   3        2.56       15.04     10.87 o 
  -4   8   3        9.45        6.88      8.31 o 
  -3   8   3       69.27       67.96      7.49 o 
  -2   8   3       66.18       64.09      4.86 o 
  -1   8   3        9.43       12.51      2.61 o 
   0   8   3       68.61       71.37      5.15 o 
   1   8   3       41.05       41.41      9.66 o 
   2   8   3        8.70        4.64      3.28 o 
   3   8   3       26.97       17.53      6.01 o 
   4   8   3       35.98       34.58      7.35 o 
   5   8   3        1.11       -0.37     12.03 o 
  -4   9   3        4.03       12.69     16.05 o 
  -3   9   3        3.02       12.77      6.60 o 
  -2   9   3       99.80       96.33      7.16 o 
  -1   9   3       24.05       18.73      3.16 o 
   0   9   3        2.31        5.77      3.04 o 
   1   9   3       31.63       34.91      4.98 o 
   2   9   3        8.58        7.76      4.18 o 
   3   9   3       11.40        7.63      4.87 o 
   4   9   3        2.72       16.01      7.11 o 
  -4  10   3       13.69       20.60     11.21 o 
  -3  10   3        1.44        5.41      5.67 o 
  -2  10   3       65.91       75.16      7.45 o 
  -1  10   3       22.64       17.07      4.09 o 
   0  10   3       55.26       45.35      6.01 o 
   1  10   3       11.67        4.24      3.45 o 
   2  10   3       59.69       46.17      6.60 o 
   3  10   3        0.36        2.96      5.38 o 
   4  10   3        1.69        8.00      7.34 o 
  -4  11   3        5.50       11.92     17.43 o 
  -3  11   3        0.68        5.77      6.90 o 
  -2  11   3        0.81       -1.55      8.60 o 
  -1  11   3       76.01       70.50      8.22 o 
   0  11   3       40.56       46.23      6.19 o 
   1  11   3       12.11       14.46      4.53 o 
   2  11   3       18.20       19.75      5.41 o 
   3  11   3        0.52       -1.54      6.31 o 
   4  11   3        3.87       10.11     10.95 o 
  -3  12   3        5.39       -3.23      7.19 o 
  -2  12   3        0.16        3.68      5.29 o 
  -1  12   3      113.00      120.24     13.05 o 
   0  12   3        5.84        9.26      5.13 o 
   1  12   3        7.41        3.30      4.59 o 
   2  12   3        7.78        6.87      6.84 o 
   3  12   3        8.10        6.93      8.78 o 
  -3  13   3        3.79       -3.04      8.83 o 
  -2  13   3       15.64       10.32     10.02 o 
  -1  13   3        1.20       -0.62      8.97 o 
   0  13   3        2.31        2.40      5.14 o 
   1  13   3        4.14        7.38      5.40 o 
   2  13   3        1.13        1.84      7.72 o 
   3  13   3        2.32        6.48      9.24 o 
  -2  14   3       12.03       22.20     10.67 o 
  -1  14   3        5.70        6.11      7.76 o 
   0  14   3       16.08       18.30     12.45 o 
   1  14   3        0.59        7.02      6.79 o 
   2  14   3        1.36       -4.81      7.96 o 
  -1  15   3        8.52       -4.53     14.22 o 
   0  15   3        5.15       14.63     14.68 o 
   1  15   3        2.18        4.96     12.74 o 
  -6   0   4       26.56       17.67     12.23 o 
  -4   0   4       26.87       16.72      6.53 o 
  -2   0   4      180.95      168.15     22.39 o 
   0   0   4      661.15      631.57     14.36 o 
   2   0   4        5.79        9.42      3.70 o 
   4   0   4      121.30      147.40     15.99 o 
  -6   1   4       10.82       16.32      7.70 o 
  -5   1   4        0.90        2.41      4.85 o 
  -4   1   4        4.16        1.07      3.46 o 
  -3   1   4      186.59      208.27     11.04 o 
  -2   1   4      448.70      461.36     18.04 o 
  -1   1   4       79.31       83.47      4.43 o 
   0   1   4      563.07      557.18      9.27 o 
   1   1   4      690.87      681.09     11.45 o 
   2   1   4       16.89       18.55      3.16 o 
   3   1   4       92.99       96.14      6.23 o 
   4   1   4       82.09       86.60      9.57 o 
   5   1   4       12.77       10.00      7.58 o 
  -6   2   4        0.49        5.13      7.51 o 
  -5   2   4       60.39       83.44     13.29 o 
  -4   2   4        1.23        3.32      3.92 o 
  -3   2   4       10.56        6.60      4.43 o 
  -2   2   4       34.31       41.34      3.39 o 
  -1   2   4      348.10      312.88     10.75 o 
   0   2   4     1839.89     1766.34     23.28 o 
   1   2   4       32.86       34.91      2.74 o 
   2   2   4      240.31      255.11      7.50 o 
   3   2   4       62.36       63.01      6.40 o 
   4   2   4       16.53       16.41      5.23 o 
   5   2   4        9.98        3.08      7.43 o 
  -6   3   4        0.13        1.85     11.30 o 
  -5   3   4       22.33       11.73      5.41 o 
  -4   3   4        2.25        3.46      3.84 o 
  -3   3   4        6.75       10.34      3.32 o 
  -2   3   4       81.76       93.44      4.31 o 
  -1   3   4      518.83      549.49      9.87 o 
   0   3   4       13.77       12.25      2.12 o 
   1   3   4       21.45       21.20      2.31 o 
   2   3   4      146.47      153.16      5.62 o 
   3   3   4       20.59       20.08      4.52 o 
   4   3   4       13.89       14.49      5.26 o 
   5   3   4       22.54       23.01      7.13 o 
  -5   4   4       10.53        9.06      5.40 o 
  -4   4   4      200.15      203.99     12.72 o 
  -3   4   4       21.47       20.91      4.13 o 
  -2   4   4      271.59      272.58      7.38 o 
  -1   4   4      338.05      388.24     14.01 o 
   0   4   4       36.38       40.84      2.76 o 
   1   4   4      126.52      116.89      7.07 o 
   2   4   4      205.25      213.35     11.00 o 
   3   4   4       17.75       11.11      5.59 o 
   4   4   4        6.94        5.50      6.91 o 
   5   4   4        7.47        6.76      6.46 o 
  -5   5   4        1.32       10.94      7.48 o 
  -4   5   4       93.95       89.30     10.03 o 
  -3   5   4       58.78       74.04      7.01 o 
  -2   5   4       45.99       46.72      3.58 o 
  -1   5   4      442.26      459.28      9.63 o 
   0   5   4       20.42       22.91      2.29 o 
   1   5   4        4.47        1.70      2.17 o 
   2   5   4      207.43      198.82     10.93 o 
   3   5   4       37.53       32.55      5.48 o 
   4   5   4        6.90        7.34      4.99 o 
   5   5   4        0.01        1.64      6.61 o 
  -5   6   4        5.21       10.91     10.33 o 
  -4   6   4       32.23       24.66      5.38 o 
  -3   6   4      178.26      174.30     10.35 o 
  -2   6   4       42.23       40.45      3.67 o 
  -1   6   4       39.17       42.38      3.50 o 
   0   6   4       53.21       57.12      3.54 o 
   1   6   4       24.59       26.45      3.82 o 
   2   6   4       37.93       39.31      5.75 o 
   3   6   4      154.42      132.35     10.33 o 
   4   6   4        9.90        1.29      7.49 o 
   5   6   4        1.67       -0.41      7.58 o 
  -5   7   4        2.17        7.42      9.61 o 
  -4   7   4        0.99        4.58      5.78 o 
  -3   7   4      149.23      150.13     13.57 o 
  -2   7   4      140.15      143.59      7.24 o 
  -1   7   4        3.21        1.75      2.14 o 
   0   7   4      230.73      243.86     11.08 o 
   1   7   4       23.11       18.59      3.70 o 
   2   7   4       78.69       77.38      8.25 o 
   3   7   4       81.32       65.80      7.60 o 
   4   7   4        6.00        0.60      6.87 o 
   5   7   4        0.77        9.12      7.89 o 
  -5   8   4        1.83        5.09     11.09 o 
  -4   8   4       11.47       10.77      9.06 o 
  -3   8   4       51.05       49.46      7.36 o 
  -2   8   4      106.51      103.51      7.03 o 
  -1   8   4       40.56       44.98      4.38 o 
   0   8   4       61.36       62.41      5.94 o 
   1   8   4      168.22      161.55     10.15 o 
   2   8   4       44.22       34.79      7.22 o 
   3   8   4       52.75       44.36      6.83 o 
   4   8   4       33.65       40.50     11.67 o 
  -4   9   4        6.28       19.59     10.21 o 
  -3   9   4        2.58        1.73      5.50 o 
  -2   9   4       76.96       85.42      6.43 o 
  -1   9   4        9.61       10.17      2.97 o 
   0   9   4       35.10       35.39      5.77 o 
   1   9   4      105.70       95.83      8.26 o 
   2   9   4        2.08        1.17      3.44 o 
   3   9   4        4.30        6.72      4.81 o 
   4   9   4       11.81       13.18      8.80 o 
  -4  10   4        2.13       15.10     13.91 o 
  -3  10   4        0.87       13.04     12.95 o 
  -2  10   4       26.97       19.48      4.17 o 
  -1  10   4       44.96       51.19      5.76 o 
   0  10   4       89.38      106.24      8.47 o 
   1  10   4       18.45       22.18      4.84 o 
   2  10   4        0.85       -2.33      4.05 o 
   3  10   4        2.29        4.35      5.83 o 
   4  10   4        3.48       15.80      8.54 o 
  -4  11   4        5.06       13.06     12.53 o 
  -3  11   4        1.49        1.57     11.15 o 
  -2  11   4        7.57        3.14      4.40 o 
  -1  11   4        0.79        3.26      4.31 o 
   0  11   4        9.59        9.56      4.21 o 
   1  11   4        4.74        8.25      4.45 o 
   2  11   4        5.39        9.65      4.93 o 
   3  11   4        2.04       -3.39      5.81 o 
  -3  12   4       11.01       11.07     13.87 o 
  -2  12   4        6.55       11.92      7.51 o 
  -1  12   4       13.28        8.56      5.62 o 
   0  12   4       19.27       24.35      5.77 o 
   1  12   4        4.15        8.23      4.90 o 
   2  12   4        3.12        6.31      5.34 o 
   3  12   4        3.48        3.29      7.07 o 
  -3  13   4        1.78      -13.95     12.16 o 
  -2  13   4        6.94        8.40     10.41 o 
  -1  13   4        8.15        6.30      6.25 o 
   0  13   4       14.80       14.66      6.10 o 
   1  13   4        8.01       13.60      5.75 o 
   2  13   4        4.22        2.47      6.16 o 
  -2  14   4        3.38       -4.69      9.72 o 
  -1  14   4        0.02        3.03      8.60 o 
   0  14   4        3.15       18.63     10.79 o 
   1  14   4        1.64       10.26      7.62 o 
   2  14   4        0.73        2.09     10.35 o 
  -5   0   5       10.99       19.05      8.73 o 
  -3   0   5      178.71      154.87     14.14 o 
  -1   0   5      293.29      302.05      9.44 o 
   1   0   5      701.32      693.40     17.21 o 
   3   0   5       92.93       85.70      8.55 o 
   5   0   5        4.80       -2.42     11.91 o 
  -6   1   5        9.30        5.25     10.30 o 
  -5   1   5       14.11       14.16      5.80 o 
  -4   1   5        5.64        7.71      3.87 o 
  -3   1   5      167.81      158.35     10.92 o 
  -2   1   5      494.68      508.10     14.24 o 
  -1   1   5      811.78      778.40     13.75 o 
   0   1   5      518.25      502.46      9.27 o 
   1   1   5      108.52      109.26      4.41 o 
   2   1   5       49.51       49.72      3.87 o 
   3   1   5        6.57        8.99      3.70 o 
   4   1   5       82.27       89.96     12.53 o 
   5   1   5        5.00        1.71      7.65 o 
  -6   2   5        2.13        5.34      9.94 o 
  -5   2   5       21.15       13.43      5.64 o 
  -4   2   5        8.56        7.63      4.07 o 
  -3   2   5       67.26       58.13      6.23 o 
  -2   2   5       57.68       71.99      4.61 o 
  -1   2   5      424.54      421.48      8.37 o 
   0   2   5       67.99       72.52      3.58 o 
   1   2   5      308.83      313.63      7.22 o 
   2   2   5        3.00        5.87      1.97 o 
   3   2   5      104.68      105.24      7.49 o 
   4   2   5       11.33        7.25      4.79 o 
   5   2   5        1.55        0.12      7.58 o 
  -5   3   5       29.37       35.24      7.06 o 
  -4   3   5       21.19       18.27      5.01 o 
  -3   3   5       64.41       62.84      8.66 o 
  -2   3   5       87.35       92.43      4.34 o 
  -1   3   5      542.88      571.43     13.95 o 
   0   3   5      244.24      240.54      6.01 o 
   1   3   5      183.15      176.78      5.35 o 
   2   3   5      168.51      163.08     16.20 o 
   3   3   5       68.46       60.81      9.86 o 
   4   3   5        9.15        6.61      4.96 o 
   5   3   5       20.69       16.03      9.64 o 
  -5   4   5        3.11        0.05      5.33 o 
  -4   4   5       31.60       29.72      5.88 o 
  -3   4   5       18.10       15.49      3.82 o 
  -2   4   5        5.77        8.61      2.03 o 
  -1   4   5      313.61      306.46      9.44 o 
   0   4   5      338.53      351.06      7.74 o 
   1   4   5      183.14      193.78     11.97 o 
   2   4   5       34.79       34.48      6.82 o 
   3   4   5        3.76        1.90      3.75 o 
   4   4   5        6.00        7.00      5.14 o 
   5   4   5        1.69        1.08      6.81 o 
  -5   5   5        1.97       10.37      6.05 o 
  -4   5   5       37.07       32.65      6.25 o 
  -3   5   5       36.52       31.66      5.07 o 
  -2   5   5       14.44       14.08      2.57 o 
  -1   5   5       65.11       77.76      4.56 o 
   0   5   5       59.22       71.53      5.34 o 
   1   5   5      207.88      186.76     12.69 o 
   2   5   5      101.21      101.48      9.44 o 
   3   5   5       15.62       16.08      4.56 o 
   4   5   5        1.07       -1.89      4.58 o 
   5   5   5        3.09       11.88      7.65 o 
  -5   6   5        0.23       -0.26      7.37 o 
  -4   6   5       19.63       27.14      5.62 o 
  -3   6   5      132.93      110.96     12.92 o 
  -2   6   5       42.55       42.86      5.75 o 
  -1   6   5       93.56       90.92      5.21 o 
   0   6   5       62.06       70.22      6.81 o 
   1   6   5       65.21       55.33      5.62 o 
   2   6   5       32.95       29.40      5.93 o 
   3   6   5        1.65       -1.04      3.68 o 
   4   6   5        4.79        1.05      5.48 o 
   5   6   5        1.39        8.09      7.76 o 
  -5   7   5        4.12        9.65     11.27 o 
  -4   7   5        2.79        1.51      5.82 o 
  -3   7   5      219.70      232.06     14.01 o 
  -2   7   5       42.70       42.41      4.03 o 
  -1   7   5       14.13       10.94      3.59 o 
   0   7   5       20.66       21.02      3.64 o 
   1   7   5      204.70      175.13     10.15 o 
   2   7   5       43.76       37.49      5.57 o 
   3   7   5        5.32       10.80      4.84 o 
   4   7   5        2.46       -1.49      5.44 o 
  -5   8   5        1.95        8.87     11.58 o 
  -4   8   5        0.19        3.69      6.30 o 
  -3   8   5        8.99       10.48      4.17 o 
  -2   8   5      143.25      142.99      9.22 o 
  -1   8   5        9.69       11.86      2.89 o 
   0   8   5       13.42       15.64      3.72 o 
   1   8   5       59.15       51.13      6.77 o 
   2   8   5       16.36       12.46      4.04 o 
   3   8   5        0.20        1.43      3.92 o 
   4   8   5       21.68       19.93      7.58 o 
  -4   9   5        5.19        4.20      8.36 o 
  -3   9   5        4.80        3.95      5.74 o 
  -2   9   5      125.43      117.74     12.80 o 
  -1   9   5        3.38        1.17      2.76 o 
   0   9   5       33.27       40.72      5.35 o 
   1   9   5       23.31       24.96      7.30 o 
   2   9   5       36.14       32.64      7.99 o 
   3   9   5        5.11       13.75      5.33 o 
   4   9   5       15.97       17.70      7.91 o 
  -4  10   5       16.95        3.45      9.98 o 
  -3  10   5        0.53        0.93      5.70 o 
  -2  10   5        1.26        1.44      3.30 o 
  -1  10   5      113.48      138.10      9.77 o 
   0  10   5       54.60       52.05      6.31 o 
   1  10   5       31.31       27.72      5.45 o 
   2  10   5       22.12       21.60      5.53 o 
   3  10   5        3.42       20.86      6.56 o 
   4  10   5        4.15        3.64      8.35 o 
  -4  11   5        0.79        2.28     10.94 o 
  -3  11   5        2.48        3.96      9.02 o 
  -2  11   5        0.29        0.12      4.69 o 
  -1  11   5       58.02       66.85      7.27 o 
   0  11   5        3.06        5.61      4.23 o 
   1  11   5        2.54       -4.96      4.04 o 
   2  11   5        4.15        0.40      5.29 o 
   3  11   5        7.56       16.66      7.27 o 
  -3  12   5       13.78       20.47     16.86 o 
  -2  12   5        1.21       -8.27      5.51 o 
  -1  12   5        3.58        7.38      5.47 o 
   0  12   5       10.56       -0.32      4.32 o 
   1  12   5        6.92        8.01      5.06 o 
   2  12   5        4.93        1.93      5.64 o 
   3  12   5        3.68       11.91      7.30 o 
  -2  13   5        3.10       15.18     14.01 o 
  -1  13   5        2.90        6.08      6.28 o 
   0  13   5        6.86        6.53      6.30 o 
   1  13   5        1.60        1.33      5.76 o 
   2  13   5        0.93        5.39      7.26 o 
  -2  14   5       12.91       -6.45     13.14 o 
  -1  14   5        0.07       -1.05      7.13 o 
   0  14   5        4.33        8.32      7.52 o 
   1  14   5        5.02       11.30      7.01 o 
  -4   0   6       15.78        8.11      5.95 o 
  -2   0   6       28.73       24.75      5.38 o 
   0   0   6      353.23      379.83     11.61 o 
   2   0   6      264.92      278.90     12.30 o 
   4   0   6      152.30      193.99     20.06 o 
  -5   1   6       16.46       19.08      6.32 o 
  -4   1   6        1.53       -2.76      3.63 o 
  -3   1   6       36.86       31.93      4.95 o 
  -2   1   6      139.20      158.01      9.01 o 
  -1   1   6      168.05      170.85      6.88 o 
   0   1   6      132.81      148.53      5.26 o 
   1   1   6      455.07      485.91     10.02 o 
   2   1   6       17.01       17.94      3.21 o 
   3   1   6       24.53       30.34      5.18 o 
   4   1   6       15.24        9.56      6.50 o 
   5   1   6        1.25       -4.26     10.41 o 
  -5   2   6       14.87        9.98      5.82 o 
  -4   2   6       16.72       12.19      4.41 o 
  -3   2   6       19.81       15.63      3.94 o 
  -2   2   6      256.95      266.08     10.77 o 
  -1   2   6      125.40      140.04      5.48 o 
   0   2   6      146.72      161.95      5.54 o 
   1   2   6      306.04      324.45     10.72 o 
   2   2   6       25.00       26.58      5.00 o 
   3   2   6      133.17      133.11     10.19 o 
   4   2   6       10.67       13.76      8.05 o 
   5   2   6        7.65       11.69      9.12 o 
  -5   3   6        5.32        2.46      5.37 o 
  -4   3   6       17.96       21.12      5.68 o 
  -3   3   6       12.43        9.45      3.64 o 
  -2   3   6       28.95       29.06      3.39 o 
  -1   3   6      150.04      162.36      7.50 o 
   0   3   6      120.50      134.66      7.73 o 
   1   3   6       68.90       72.95      4.80 o 
   2   3   6       36.56       44.61      8.54 o 
   3   3   6      114.08      113.49      9.60 o 
   4   3   6       17.38       14.41      5.65 o 
   5   3   6       17.93        9.40      9.22 o 
  -5   4   6        1.37        4.93      5.58 o 
  -4   4   6       46.99       38.86      6.33 o 
  -3   4   6       27.93       27.14      4.66 o 
  -2   4   6        1.69        1.12      1.91 o 
  -1   4   6      417.96      483.34     10.29 o 
   0   4   6       88.04       94.59      4.56 o 
   1   4   6       90.15       93.08      5.24 o 
   2   4   6      105.50       90.18     12.41 o 
   3   4   6        9.88        7.92      4.38 o 
   4   4   6        3.46        2.42      5.06 o 
   5   4   6        2.03       16.91     12.33 o 
  -5   5   6        6.74        7.66      6.02 o 
  -4   5   6       47.31       42.74      6.78 o 
  -3   5   6        0.06       -3.45      3.00 o 
  -2   5   6        4.17        3.98      2.16 o 
  -1   5   6       74.02       75.43      4.73 o 
   0   5   6      100.21       98.27      6.78 o 
   1   5   6       45.63       36.95      6.19 o 
   2   5   6      147.99      144.95     10.75 o 
   3   5   6       68.40       70.97      8.26 o 
   4   5   6        6.51       10.25      5.90 o 
   5   5   6        1.32       -0.40      9.02 o 
  -5   6   6        5.58       -1.49      8.32 o 
  -4   6   6       11.89       24.46     14.49 o 
  -3   6   6       10.83       14.25      4.16 o 
  -2   6   6        4.47        4.71      2.39 o 
  -1   6   6        9.75        8.56      2.33 o 
   0   6   6      162.83      145.57      8.57 o 
   1   6   6        6.57        8.01      2.96 o 
   2   6   6       54.85       57.19      6.46 o 
   3   6   6       38.14       36.22      6.65 o 
   4   6   6        0.92        3.90      5.92 o 
  -5   7   6        5.58       -7.50      8.14 o 
  -4   7   6       10.33        8.77      5.11 o 
  -3   7   6       26.78       16.05      5.10 o 
  -2   7   6        1.58        0.60      2.34 o 
  -1   7   6        1.54        3.43      2.44 o 
   0   7   6       32.50       34.72      5.60 o 
   1   7   6       41.84       36.93      4.90 o 
   2   7   6       89.08       91.40      8.56 o 
   3   7   6       10.77        6.21      4.82 o 
   4   7   6        3.47       11.72      6.98 o 
  -4   8   6        0.06        2.86      6.89 o 
  -3   8   6        4.94       11.61      4.59 o 
  -2   8   6       85.02       72.43      6.38 o 
  -1   8   6        8.68       10.14      3.65 o 
   0   8   6       18.06       18.67      4.14 o 
   1   8   6       20.63       19.49      4.41 o 
   2   8   6       21.41       21.13      4.79 o 
   3   8   6        1.10        0.15      4.64 o 
   4   8   6        3.19        9.05      6.95 o 
  -4   9   6        2.74        8.35      7.63 o 
  -3   9   6        3.59        6.57      4.61 o 
  -2   9   6       51.34       48.92      5.71 o 
  -1   9   6       66.51       58.77      6.17 o 
   0   9   6       29.51       35.13      5.58 o 
   1   9   6       31.08       25.12      5.45 o 
   2   9   6        4.72        8.28      4.00 o 
   3   9   6        2.60        3.55      5.06 o 
   4   9   6        2.37        4.09      7.28 o 
  -4  10   6        9.25       -3.49     10.23 o 
  -3  10   6        0.13       -1.59      6.51 o 
  -2  10   6       10.91       14.32      5.35 o 
  -1  10   6      122.40      129.41      9.49 o 
   0  10   6        0.74        3.25      3.79 o 
   1  10   6        6.46        1.13      4.10 o 
   2  10   6        0.87       -0.42      4.62 o 
   3  10   6        1.55        8.23      5.74 o 
  -3  11   6        6.57        8.36     12.63 o 
  -2  11   6        6.12        1.25      9.26 o 
  -1  11   6        8.15        9.48      4.62 o 
   0  11   6       12.60       17.30      5.25 o 
   1  11   6        5.27        5.64      4.79 o 
   2  11   6        0.14       -7.12      4.74 o 
   3  11   6        1.69        1.46      6.91 o 
  -2  12   6        8.82       14.31      8.31 o 
  -1  12   6       18.67       14.44      6.36 o 
   0  12   6       41.81       55.11      7.78 o 
   1  12   6        6.10        4.33      5.42 o 
   2  12   6        2.07       13.96      7.02 o 
  -2  13   6        4.50        0.17      8.98 o 
  -1  13   6        0.35       -6.24      5.96 o 
   0  13   6        6.12       11.81      5.89 o 
   1  13   6        1.43        1.95      6.02 o 
   2  13   6        3.27        7.22     10.15 o 
  -1  14   6        1.22        7.47      7.91 o 
   0  14   6        4.67        9.31      7.78 o 
   1  14   6        6.33        4.21     11.16 o 
  -5   0   7        6.53       12.53      8.41 o 
  -3   0   7       25.04       39.39     21.44 o 
  -1   0   7       31.05       33.80      6.80 o 
   1   0   7      390.01      379.19     12.94 o 
   3   0   7       90.56       83.81     18.26 o 
   5   0   7       17.35       44.07     20.63 o 
  -5   1   7        3.61        4.29      5.54 o 
  -4   1   7       19.75       25.67      5.45 o 
  -3   1   7       29.85       25.53      4.56 o 
  -2   1   7       25.74       28.40      4.35 o 
  -1   1   7       51.69       56.73      3.86 o 
   0   1   7       66.54       82.62      6.06 o 
   1   1   7       78.55       82.43      4.73 o 
   2   1   7       75.42       77.17      5.98 o 
   3   1   7      120.52      107.43     10.36 o 
   4   1   7        5.58        2.76      6.91 o 
   5   1   7        1.22       15.35     16.81 o 
  -5   2   7        8.75       15.37      6.33 o 
  -4   2   7        1.16        1.66      4.40 o 
  -3   2   7       86.41       86.98      9.80 o 
  -2   2   7       61.70       56.16      7.35 o 
  -1   2   7       97.70      109.82      6.74 o 
   0   2   7       67.08       72.71      5.60 o 
   1   2   7      113.11      114.53      5.55 o 
   2   2   7       70.76       79.77      8.35 o 
   3   2   7       96.34      107.45      9.44 o 
   4   2   7        7.98       10.06      7.19 o 
   5   2   7        8.82       15.75     12.86 o 
  -5   3   7        1.26        6.49      5.88 o 
  -4   3   7        3.86        4.67      4.27 o 
  -3   3   7        2.89        4.82      3.57 o 
  -2   3   7       19.52       19.11      3.77 o 
  -1   3   7       99.53      101.36      5.30 o 
   0   3   7       70.38       68.21      5.28 o 
   1   3   7       71.07       73.56      6.48 o 
   2   3   7        5.47        4.35      3.24 o 
   3   3   7       24.73       17.38      5.08 o 
   4   3   7       14.59       29.92      6.75 o 
   5   3   7       13.33       10.89     10.99 o 
  -5   4   7        0.22        7.03      5.81 o 
  -4   4   7        3.84        6.87      4.52 o 
  -3   4   7       11.87       13.89      4.19 o 
  -2   4   7       13.06       15.90      3.65 o 
  -1   4   7       11.76       15.40      2.54 o 
   0   4   7        2.67        3.02      1.84 o 
   1   4   7        7.47        5.36      2.93 o 
   2   4   7       71.85       72.20     11.67 o 
   3   4   7      169.01      175.30     13.03 o 
   4   4   7        3.88        4.36      5.77 o 
   5   4   7        4.76        2.80     10.24 o 
  -5   5   7        6.30       -3.01      5.87 o 
  -4   5   7        5.48        0.84      4.51 o 
  -3   5   7        7.10       11.15      4.17 o 
  -2   5   7        6.41        8.24      3.25 o 
  -1   5   7        5.88        4.37      2.13 o 
   0   5   7      144.07      148.67     12.55 o 
   1   5   7       78.63       71.68      6.91 o 
   2   5   7      267.62      241.08     15.78 o 
   3   5   7        2.48       -5.96      3.98 o 
   4   5   7        4.34        5.72      5.77 o 
  -5   6   7        1.07        9.08      6.55 o 
  -4   6   7        6.30       14.23      5.45 o 
  -3   6   7        4.11        4.95      3.99 o 
  -2   6   7       35.50       33.68      4.97 o 
  -1   6   7       25.68       29.32      3.63 o 
   0   6   7       20.27       24.20      4.01 o 
   1   6   7       18.98       18.05      3.92 o 
   2   6   7       30.04       20.82      5.33 o 
   3   6   7       14.50        8.25      4.94 o 
   4   6   7        3.81        3.96      6.10 o 
  -5   7   7        6.40       12.97      9.41 o 
  -4   7   7       10.72       10.61      5.83 o 
  -3   7   7        0.34        3.58      4.00 o 
  -2   7   7        8.29       10.30      6.57 o 
  -1   7   7        0.92       -1.05      2.78 o 
   0   7   7       25.97       28.59      4.77 o 
   1   7   7      473.60      444.03     23.93 o 
   2   7   7       12.42        7.97      4.20 o 
   3   7   7       10.38        8.00      5.38 o 
   4   7   7        3.67       11.18      7.48 o 
  -4   8   7        2.12       -4.04      5.21 o 
  -3   8   7        1.65       -0.64      4.13 o 
  -2   8   7       60.36       57.83      5.93 o 
  -1   8   7        2.92        0.87      3.24 o 
   0   8   7        8.75        9.99      3.78 o 
   1   8   7        3.30        5.59      3.76 o 
   2   8   7       22.11       17.86      5.04 o 
   3   8   7        0.44        0.96      5.81 o 
   4   8   7       14.53        9.84      7.98 o 
  -4   9   7        0.85       -0.62      7.56 o 
  -3   9   7        1.35        4.26      4.84 o 
  -2   9   7        1.61        3.11      4.21 o 
  -1   9   7        4.04        3.68      3.73 o 
   0   9   7       45.18       40.27      6.22 o 
   1   9   7        2.88        6.33      4.19 o 
   2   9   7       45.58       56.17      7.55 o 
   3   9   7        0.90        2.20      5.71 o 
  -4  10   7       13.01       15.95      9.44 o 
  -3  10   7        1.39       -2.00      7.52 o 
  -2  10   7       22.47       21.98      6.18 o 
  -1  10   7       84.54       79.82      8.14 o 
   0  10   7        5.15        2.84      3.98 o 
   1  10   7        0.50       -3.20      4.22 o 
   2  10   7        8.20        9.99      5.88 o 
   3  10   7        5.44        4.92      7.23 o 
  -3  11   7        2.27       19.33     14.96 o 
  -2  11   7        0.20        3.73      5.27 o 
  -1  11   7       42.86       37.93      6.59 o 
   0  11   7       25.88       32.61      6.17 o 
   1  11   7        4.08        2.45      5.15 o 
   2  11   7        4.24       15.94      6.74 o 
  -2  12   7        2.93        2.38     12.48 o 
  -1  12   7        7.48       11.10      5.49 o 
   0  12   7       26.06       16.10      6.66 o 
   1  12   7        2.24        1.32      5.61 o 
   2  12   7        2.96        4.35      6.80 o 
  -2  13   7        0.24       -0.74     11.18 o 
  -1  13   7        4.83        8.93      7.69 o 
   0  13   7       28.10       20.25      6.84 o 
   1  13   7        2.94       -1.32      6.83 o 
  -4   0   8       14.99        8.65      8.49 o 
  -2   0   8       21.25       27.34      6.46 o 
   0   0   8      302.64      281.70     18.25 o 
   2   0   8       46.76       55.90      6.66 o 
  -5   1   8        6.83        7.90      6.32 o 
  -4   1   8       10.71        4.58      4.27 o 
  -3   1   8       12.28        7.80      3.54 o 
  -2   1   8       17.85       18.50      5.08 o 
  -1   1   8       32.31       32.35      3.61 o 
   0   1   8      150.42      158.17      8.30 o 
   1   1   8        4.80        6.14      2.71 o 
   2   1   8       35.51       41.12      5.23 o 
   3   1   8       17.29        9.56      7.77 o 
   4   1   8       89.53       62.18     13.23 o 
   5   1   8       20.45       15.75     18.44 o 
  -5   2   8        1.37       16.67      8.64 o 
  -4   2   8        8.02        3.41      4.63 o 
  -3   2   8        0.62       -4.51      4.44 o 
  -2   2   8       67.64       60.04      9.63 o 
  -1   2   8      149.75      155.59      7.21 o 
   0   2   8       54.61       64.08      4.47 o 
   1   2   8       19.05       18.88      3.29 o 
   2   2   8       39.63       45.35      6.05 o 
   3   2   8       37.17       54.53     12.27 o 
   4   2   8       50.30       43.06      9.93 o 
  -5   3   8        2.08        8.54      6.66 o 
  -4   3   8       14.75       22.01      6.60 o 
  -3   3   8       69.35       65.51      8.22 o 
  -2   3   8       15.41       16.87      4.66 o 
  -1   3   8      103.66      105.94      5.78 o 
   0   3   8       73.95       79.82      9.30 o 
   1   3   8       13.18       16.23      3.45 o 
   2   3   8      180.69      165.93     10.98 o 
   3   3   8      133.17      161.97     12.71 o 
   4   3   8        1.53        5.44      7.75 o 
  -5   4   8        0.01        3.97      6.45 o 
  -4   4   8        3.62       -0.82      4.60 o 
  -3   4   8       14.25       12.09      4.29 o 
  -2   4   8       43.43       46.51      9.53 o 
  -1   4   8       16.81       18.09      2.85 o 
   0   4   8       17.42       21.05      4.91 o 
   1   4   8        1.33        2.24      3.12 o 
   2   4   8      149.31      149.86     17.64 o 
   3   4   8       13.43       17.62      5.49 o 
   4   4   8       18.05       12.02      8.49 o 
  -5   5   8        1.59        6.80      6.66 o 
  -4   5   8        5.83        5.10      4.73 o 
  -3   5   8       75.33       80.72     11.68 o 
  -2   5   8       59.28       65.53     11.62 o 
  -1   5   8       43.57       50.78      4.73 o 
   0   5   8      133.95      124.02      9.78 o 
   1   5   8       57.21       58.98      6.56 o 
   2   5   8      126.22      143.27     12.37 o 
   3   5   8        5.97        1.66      7.02 o 
   4   5   8        3.31        4.47      6.14 o 
  -5   6   8        8.34       16.87      8.69 o 
  -4   6   8        6.46        0.77      5.08 o 
  -3   6   8       20.56       10.49      4.42 o 
  -2   6   8       25.38       27.02      4.78 o 
  -1   6   8        8.11       11.97      3.15 o 
   0   6   8       38.38       31.78      4.69 o 
   1   6   8      152.80      153.91     10.72 o 
   2   6   8       11.32       10.68      4.63 o 
   3   6   8        6.19        3.73      4.91 o 
   4   6   8        0.33       -1.80      6.30 o 
  -4   7   8        2.21       11.69      6.72 o 
  -3   7   8        1.51        1.10      4.14 o 
  -2   7   8       12.92       13.33      4.34 o 
  -1   7   8        0.69        0.96      3.21 o 
   0   7   8       16.53       13.29      4.02 o 
   1   7   8       26.91       22.06      4.77 o 
   2   7   8        6.57        3.54      4.06 o 
   3   7   8        0.92        4.54      5.68 o 
   4   7   8        6.26        7.27      7.54 o 
  -4   8   8        1.78        6.03      6.15 o 
  -3   8   8       14.16       19.56      5.62 o 
  -2   8   8       31.81       27.20     13.77 o 
  -1   8   8       12.61       11.60      6.81 o 
   0   8   8       40.68       40.36      6.00 o 
   1   8   8        7.80        9.68      4.05 o 
   2   8   8        2.99       -1.82      4.42 o 
   3   8   8        1.39        6.19      6.21 o 
  -4   9   8        1.05       -3.13      8.27 o 
  -3   9   8        5.68        7.05      4.98 o 
  -2   9   8        9.38        7.03      5.77 o 
  -1   9   8        0.71        0.34      3.82 o 
   0   9   8       40.39       27.58      5.62 o 
   1   9   8       10.75       11.34      4.81 o 
   2   9   8       24.46       29.29      6.67 o 
   3   9   8        3.54        5.83      7.00 o 
  -3  10   8        2.43       17.61      9.13 o 
  -2  10   8        0.54       -2.19      6.73 o 
  -1  10   8       11.87        8.58      4.80 o 
   0  10   8       31.93       49.70      7.26 o 
   1  10   8        1.57        2.32      5.10 o 
   2  10   8       22.37       33.38      7.36 o 
   3  10   8       16.60       30.44      9.06 o 
  -3  11   8        0.75       22.47     16.34 o 
  -2  11   8        1.31       -1.50      7.01 o 
  -1  11   8        2.23        0.50      4.79 o 
   0  11   8        3.51        7.41      5.50 o 
   1  11   8        1.67        0.35      5.03 o 
   2  11   8        2.13        9.61      7.43 o 
  -2  12   8        0.63        2.66     12.93 o 
  -1  12   8       13.99       14.27      6.19 o 
   0  12   8       26.11       27.11      7.06 o 
   1  12   8        0.71       -1.12      6.41 o 
  -1  13   8        0.23        8.06      7.83 o 
   0  13   8       13.80        8.21      7.50 o 
  -5   0   9       14.25       15.04     12.74 o 
  -3   0   9       24.95       12.30      6.18 o 
  -1   0   9      202.63      186.70     10.89 o 
   1   0   9        4.21        3.17      3.32 o 
   3   0   9        0.37        1.10      9.80 o 
  -5   1   9        5.54        8.75      7.17 o 
  -4   1   9        3.34        0.35      4.99 o 
  -3   1   9       30.30       32.90      5.84 o 
  -2   1   9       28.10       22.86      5.72 o 
  -1   1   9       90.80       95.87      5.75 o 
   0   1   9       18.78       18.27      3.08 o 
   1   1   9       14.46       13.89      3.69 o 
   2   1   9       11.48       11.66      3.89 o 
   3   1   9       15.40        3.20      6.26 o 
   4   1   9       19.38       22.35     12.67 o 
  -5   2   9        1.59        9.13      6.96 o 
  -4   2   9        7.14        8.67      8.98 o 
  -3   2   9       81.49       61.60      7.63 o 
  -2   2   9       53.72       47.24      5.64 o 
  -1   2   9      248.93      229.08      9.57 o 
   0   2   9       14.94       17.48      3.39 o 
   1   2   9        7.85       11.91      3.28 o 
   2   2   9        0.47        0.50      3.77 o 
   3   2   9       29.62       24.42      7.68 o 
   4   2   9        9.16        1.92      9.40 o 
  -5   3   9        3.36        2.46      6.98 o 
  -4   3   9       12.01       11.37      5.37 o 
  -3   3   9       31.06       30.99      6.68 o 
  -2   3   9       68.83       71.30      8.59 o 
  -1   3   9      107.00      110.75      6.31 o 
   0   3   9       26.11       23.95      3.51 o 
   1   3   9        0.97        3.05      3.19 o 
   2   3   9       62.15       69.05     12.30 o 
   3   3   9        1.25       -4.57      4.79 o 
   4   3   9        5.67        9.55      9.50 o 
  -5   4   9        2.36        8.29      7.25 o 
  -4   4   9       15.04       11.86      5.44 o 
  -3   4   9       42.53       39.33      7.94 o 
  -2   4   9       10.53        4.37      3.52 o 
  -1   4   9       32.18       38.51      5.24 o 
   0   4   9       99.62      100.79      6.55 o 
   1   4   9        3.51       10.27      3.89 o 
   2   4   9       75.84       75.37      8.34 o 
   3   4   9       13.91       23.63      6.31 o 
   4   4   9        3.32        8.35      9.27 o 
  -5   5   9        2.24        3.76      9.44 o 
  -4   5   9        3.68        3.70      4.98 o 
  -3   5   9       25.28       14.86      4.72 o 
  -2   5   9       11.80        7.05      3.79 o 
  -1   5   9        9.63        6.45      2.79 o 
   0   5   9      112.69      101.83      8.43 o 
   1   5   9       44.94       39.32      6.01 o 
   2   5   9        6.60        6.40      4.57 o 
   3   5   9        8.02       16.40      6.05 o 
   4   5   9       10.69       20.67     10.43 o 
  -4   6   9        3.15       10.03      5.87 o 
  -3   6   9       12.75       11.84      5.15 o 
  -2   6   9        5.58        6.76      3.84 o 
  -1   6   9       28.89       27.83      4.68 o 
   0   6   9       42.63       41.21      5.64 o 
   1   6   9       65.45       56.90      8.47 o 
   2   6   9        7.79       11.05      5.58 o 
   3   6   9        1.70        0.14      5.50 o 
   4   6   9       14.36       11.43      8.23 o 
  -4   7   9        1.20        4.27      5.94 o 
  -3   7   9        7.41        9.87      5.22 o 
  -2   7   9       28.11       28.68      7.06 o 
  -1   7   9        3.71        7.53      4.18 o 
   0   7   9       23.41       18.66      4.53 o 
   1   7   9      188.32      176.69     16.58 o 
   2   7   9       24.05       16.59      5.90 o 
   3   7   9        0.43        2.48      5.78 o 
  -4   8   9        3.68        3.39      6.49 o 
  -3   8   9        0.59        5.49      5.66 o 
  -2   8   9       23.09       34.62     16.93 o 
  -1   8   9        6.71        9.71      4.94 o 
   0   8   9       60.40       54.99      6.94 o 
   1   8   9       66.77       55.99      7.98 o 
   2   8   9        4.00       -0.69      5.13 o 
   3   8   9        4.24       12.28      6.94 o 
  -3   9   9        2.15       -4.12      6.83 o 
  -2   9   9        1.62        5.30      6.42 o 
  -1   9   9        0.56       -2.22      4.66 o 
   0   9   9       20.47       18.86      6.38 o 
   1   9   9       13.17       22.40      5.89 o 
   2   9   9       19.20       21.56      8.51 o 
   3   9   9        5.47        6.26      7.62 o 
  -3  10   9        0.04        0.40      9.03 o 
  -2  10   9        3.16        1.55      7.16 o 
  -1  10   9       36.57       36.54      8.12 o 
   0  10   9        6.14       12.00      5.45 o 
   1  10   9        1.79        9.82      5.93 o 
   2  10   9        6.73       10.40      7.18 o 
  -2  11   9        2.91        3.77      7.79 o 
  -1  11   9       32.11       22.57      7.55 o 
   0  11   9        3.87       -1.34      5.67 o 
   1  11   9        0.42        3.62      6.16 o 
   2  11   9        2.33        8.16     18.86 o 
  -2  12   9        3.08       -5.85     11.03 o 
  -1  12   9        4.63        9.63      7.86 o 
   0  12   9        2.94        5.09      7.34 o 
   1  12   9        2.60       -2.26      8.64 o 
  -4   0  10       13.22       16.82      7.67 o 
  -2   0  10      574.46      630.04     26.76 o 
   0   0  10      132.21      116.58     16.52 o 
   2   0  10       51.85       62.71     10.53 o 
   4   0  10        0.29      -13.28     12.77 o 
  -5   1  10        0.84        0.58      7.10 o 
  -4   1  10        5.99        8.21      5.48 o 
  -3   1  10        4.73        5.40      4.06 o 
  -2   1  10      220.42      213.41     12.21 o 
  -1   1  10       90.43       93.24      7.56 o 
   0   1  10       85.61       87.50      5.71 o 
   1   1  10        3.26        2.06      2.99 o 
   2   1  10       46.37       58.11     17.55 o 
   3   1  10        1.87       -2.57      7.63 o 
   4   1  10       14.66       14.17     12.56 o 
  -5   2  10        0.96       -5.52      8.22 o 
  -4   2  10       14.87       10.62      5.83 o 
  -3   2  10        8.05       14.64      4.60 o 
  -2   2  10        3.92        8.84      3.83 o 
  -1   2  10       87.89       85.60      7.34 o 
   0   2  10        2.08        3.91      2.87 o 
   1   2  10       31.61       33.48      5.19 o 
   2   2  10       15.38       12.54      6.87 o 
   3   2  10        2.12       -2.50      6.85 o 
   4   2  10        3.69        4.66     14.86 o 
  -4   3  10       31.49       29.74      7.23 o 
  -3   3  10       26.79       25.33      5.36 o 
  -2   3  10       25.53       25.80      6.94 o 
  -1   3  10       73.14       73.65      6.87 o 
   0   3  10       28.22       27.89      4.20 o 
   1   3  10        4.02        3.02      3.70 o 
   2   3  10        1.82        8.36      4.95 o 
   3   3  10       28.68       21.14      8.90 o 
   4   3  10        4.12        4.47     10.54 o 
  -4   4  10       12.20       10.86      5.95 o 
  -3   4  10        5.12        2.01      4.17 o 
  -2   4  10       61.13       64.44      7.19 o 
  -1   4  10       28.17       20.01      4.37 o 
   0   4  10      206.95      196.05     11.52 o 
   1   4  10       11.23        6.16      4.37 o 
   2   4  10        6.39        9.93      4.70 o 
   3   4  10       14.15       16.75      6.88 o 
   4   4  10        1.85       20.49     20.11 o 
  -4   5  10        6.58       15.34      6.41 o 
  -3   5  10       16.64        6.94      4.73 o 
  -2   5  10        6.81        7.21      4.27 o 
  -1   5  10       15.58       20.44      4.85 o 
   0   5  10      109.35      105.77      8.86 o 
   1   5  10       10.18        9.02      4.30 o 
   2   5  10        1.71        0.79      4.80 o 
   3   5  10       10.46        7.37      5.98 o 
  -4   6  10        7.49        9.93      6.29 o 
  -3   6  10       12.63       10.27      5.60 o 
  -2   6  10        3.58       -0.16      4.50 o 
  -1   6  10        0.06        2.85      4.30 o 
   0   6  10        6.75        8.30      4.30 o 
   1   6  10       35.64       32.08      5.93 o 
   2   6  10        2.33       -0.92      5.01 o 
   3   6  10        9.58       20.46      7.18 o 
  -4   7  10        0.26       -1.30      6.52 o 
  -3   7  10        2.32        2.39      5.04 o 
  -2   7  10       19.36       22.32      7.07 o 
  -1   7  10       13.59       11.69      6.76 o 
   0   7  10        3.46        2.21      3.82 o 
   1   7  10       11.46       13.93      5.26 o 
   2   7  10        5.63        7.54      5.61 o 
   3   7  10        0.26        0.41      6.66 o 
  -3   8  10        0.82        8.55     10.09 o 
  -2   8  10       14.76       11.59      7.61 o 
  -1   8  10        7.52        6.01      5.29 o 
   0   8  10        6.80       12.50      4.90 o 
   1   8  10       13.11       11.76      5.22 o 
   2   8  10        3.81        3.44      6.06 o 
   3   8  10        2.62       -2.39      9.86 o 
  -3   9  10        1.68        3.27     10.63 o 
  -2   9  10        2.10       -5.92      6.74 o 
  -1   9  10       13.66        9.19      6.80 o 
   0   9  10        4.94        6.12      4.92 o 
   1   9  10        5.59        7.01      5.93 o 
   2   9  10        5.48        5.11      6.70 o 
  -3  10  10        3.87        6.42     10.02 o 
  -2  10  10        0.61       -6.59      7.55 o 
  -1  10  10        6.36        3.70      7.94 o 
   0  10  10        0.74        3.86      5.97 o 
   1  10  10        3.10       -2.16      5.91 o 
   2  10  10       12.29        8.35      9.02 o 
  -2  11  10        0.20       -3.26      8.56 o 
  -1  11  10        2.74       10.30      9.37 o 
   0  11  10        1.25       -1.41      6.17 o 
   1  11  10        0.49       -0.08      7.04 o 
   0  12  10        5.25       -5.01      8.74 o 
  -3   0  11        0.89        7.25      6.66 o 
  -1   0  11      132.77      121.94     20.87 o 
   1   0  11       38.18       40.86     11.31 o 
  -4   1  11        0.20        3.61      5.63 o 
  -3   1  11        5.98        7.21      6.37 o 
  -2   1  11       19.09       14.41      4.64 o 
  -1   1  11       13.76        9.98      4.00 o 
   0   1  11       17.26       22.19      3.81 o 
   1   1  11       15.02       11.69      4.08 o 
   2   1  11       15.65        8.99      6.75 o 
   3   1  11        3.07        4.66     10.08 o 
  -4   2  11        0.21        4.11      5.92 o 
  -3   2  11       32.57       39.93      6.84 o 
  -2   2  11        0.95        2.53      3.80 o 
  -1   2  11      140.05      153.65      9.97 o 
   0   2  11       77.39       74.06      9.36 o 
   1   2  11       14.53       14.46      5.13 o 
   2   2  11       13.87       10.68      8.53 o 
   3   2  11        5.10       13.79      8.80 o 
  -4   3  11        0.49       -1.51      5.83 o 
  -3   3  11        9.64       12.87      5.28 o 
  -2   3  11       10.47        4.01      4.04 o 
  -1   3  11       53.52       43.06      6.37 o 
   0   3  11       96.18       96.69      8.45 o 
   1   3  11        0.78        0.77      4.48 o 
   2   3  11        6.27        1.89      5.60 o 
   3   3  11        6.09        6.48      9.21 o 
  -4   4  11       11.56        7.68      9.46 o 
  -3   4  11        0.75        3.93      4.87 o 
  -2   4  11        0.50        5.12      4.11 o 
  -1   4  11        2.85        4.53      6.60 o 
   0   4  11        6.32        8.70      4.40 o 
   1   4  11       41.63       42.60      6.74 o 
   2   4  11        6.80        9.64      5.77 o 
   3   4  11        0.60       -4.64      8.61 o 
  -4   5  11       12.43       17.05      7.64 o 
  -3   5  11        5.10        6.20      5.47 o 
  -2   5  11        6.58        9.60      5.27 o 
  -1   5  11        2.31        3.19      6.13 o 
   0   5  11       21.88       28.97      5.99 o 
   1   5  11       10.55       12.89      5.73 o 
   2   5  11        0.64        2.32      5.80 o 
   3   5  11        0.42        5.10      9.43 o 
  -4   6  11        4.66        8.59      7.17 o 
  -3   6  11        0.55        7.96      5.45 o 
  -2   6  11       18.51       16.37     10.51 o 
  -1   6  11       21.25       16.10      6.83 o 
   0   6  11       42.37       43.53      6.47 o 
   1   6  11        7.98        3.68      5.01 o 
   2   6  11        3.03       12.39      6.49 o 
   3   6  11        3.16        9.23      7.67 o 
  -3   7  11        2.24        6.34      6.81 o 
  -2   7  11        7.29        6.10      9.23 o 
  -1   7  11       11.83        7.36     10.67 o 
   0   7  11       10.92       16.24      5.46 o 
   1   7  11        8.58       15.27      6.05 o 
   2   7  11        4.87        7.35      6.87 o 
   3   7  11        2.09       14.59     14.07 o 
  -3   8  11        5.31       -5.15      7.96 o 
  -2   8  11        3.27        6.92      7.20 o 
  -1   8  11       13.92        8.74      6.84 o 
   0   8  11        4.54        5.52      5.17 o 
   1   8  11        6.15        6.62      6.19 o 
   2   8  11       14.49       13.07      8.02 o 
  -3   9  11        0.36       13.08     13.28 o 
  -2   9  11        3.99       -6.80      9.14 o 
  -1   9  11        0.50       -1.78      7.52 o 
   0   9  11       13.75       20.74      6.75 o 
   1   9  11        3.19        9.50      6.87 o 
   2   9  11        8.52        5.77      8.95 o 
  -2  10  11        0.47        6.78     10.07 o 
  -1  10  11        2.62        2.87      9.44 o 
   0  10  11        5.57        6.39      6.75 o 
   1  10  11        0.27        6.27      7.62 o 
  -1  11  11        2.75        1.44     13.40 o 
   0  11  11        0.03        8.37     11.82 o 
  -4   0  12        2.22       -0.36      8.63 o 
  -2   0  12       93.63      104.88     20.79 o 
   0   0  12       68.46       75.89      9.14 o 
  -4   1  12        3.33        3.30      6.42 o 
  -3   1  12       17.41       29.56      6.40 o 
  -2   1  12       43.94       58.78     11.11 o 
  -1   1  12        8.15        9.79      4.64 o 
   0   1  12        8.98       14.57      4.13 o 
   1   1  12       31.19       26.25      7.44 o 
   2   1  12       12.00        9.80      8.70 o 
   3   1  12        3.76       -0.12     11.79 o 
  -4   2  12        3.52        7.94      7.04 o 
  -3   2  12       23.98       35.08      7.34 o 
  -2   2  12       34.37       28.53      5.98 o 
  -1   2  12       18.70       19.46      4.85 o 
   0   2  12       21.15       20.99      4.35 o 
   1   2  12        6.80        9.08      6.66 o 
   2   2  12        5.10       15.46      7.91 o 
   3   2  12        5.48        3.37     11.14 o 
  -4   3  12        3.10        4.25      6.72 o 
  -3   3  12       10.88       10.53      5.61 o 
  -2   3  12       19.72       23.94      6.01 o 
  -1   3  12       11.80       12.79      6.78 o 
   0   3  12       47.67       65.90     13.73 o 
   1   3  12       27.01       21.94      6.04 o 
   2   3  12       10.87       15.46      8.21 o 
   3   3  12        2.75        1.33      9.49 o 
  -4   4  12        4.96        7.70      8.18 o 
  -3   4  12        1.97        4.07      5.64 o 
  -2   4  12        9.74        8.46      8.04 o 
  -1   4  12       16.94       10.63      6.63 o 
   0   4  12       34.55       21.49      6.58 o 
   1   4  12       22.30       30.52      7.76 o 
   2   4  12        8.62        4.76      6.82 o 
   3   4  12        3.10        4.63     10.52 o 
  -3   5  12        2.25        8.04      6.03 o 
  -2   5  12        5.13        4.93      5.33 o 
  -1   5  12       34.51       44.46      9.24 o 
   0   5  12       16.19       21.06      6.14 o 
   1   5  12       37.17       25.35      6.45 o 
   2   5  12        1.48       12.48      6.88 o 
   3   5  12        3.44       -4.44     15.33 o 
  -3   6  12        0.03        7.21      7.17 o 
  -2   6  12        0.02        8.28      7.46 o 
  -1   6  12        6.16       13.21      7.52 o 
   0   6  12        3.40        9.76      6.17 o 
   1   6  12        8.50        3.13      5.68 o 
   2   6  12       11.01       11.59      8.73 o 
  -3   7  12        0.71        5.87      9.22 o 
  -2   7  12        6.27        6.65      8.70 o 
  -1   7  12       10.44        8.97      7.00 o 
   0   7  12        4.44       12.41      6.83 o 
   1   7  12        1.38       10.69      6.24 o 
   2   7  12        8.79       15.03      8.40 o 
  -2   8  12        1.12       10.53      9.11 o 
  -1   8  12       11.76       18.15      8.63 o 
   0   8  12        8.55       18.02      7.76 o 
   1   8  12        0.52        5.97      7.05 o 
   2   8  12        3.02        6.05     10.88 o 
  -2   9  12        0.73        7.45     12.50 o 
  -1   9  12        2.12        6.65      9.63 o 
   0   9  12        2.78       -4.17      6.98 o 
   1   9  12        0.90       -2.53      8.65 o 
   0  10  12        8.53        4.93     16.42 o 
  -3   0  13       23.19       31.08     10.48 o 
  -1   0  13       31.44       33.12      8.80 o 
   1   0  13       28.36       43.57     18.57 o 
  -3   1  13        9.93       16.25      6.14 o 
  -2   1  13        6.64        5.28      5.01 o 
  -1   1  13       33.14       38.97      6.57 o 
   0   1  13        3.52       -2.39      5.93 o 
   1   1  13       14.74        0.27      6.90 o 
   2   1  13        7.88        4.56     10.02 o 
  -3   2  13        5.27        5.02      5.87 o 
  -2   2  13        2.85        7.11      5.02 o 
  -1   2  13       19.65       20.54      8.61 o 
   0   2  13       24.37       15.34      7.50 o 
   1   2  13       44.23       29.43      9.10 o 
   2   2  13        0.34       -3.05      7.86 o 
  -3   3  13        0.05        8.56      6.18 o 
  -2   3  13        6.80        6.84      5.63 o 
  -1   3  13       15.84       36.82      9.31 o 
   0   3  13       30.78       36.17      9.41 o 
   1   3  13        8.87        4.08      5.87 o 
   2   3  13        3.75       -6.53     10.09 o 
  -3   4  13        1.29       -1.63      6.13 o 
  -2   4  13        1.73       -4.69      5.39 o 
  -1   4  13       14.35        9.75      7.33 o 
   0   4  13        2.20       -4.57      6.53 o 
   1   4  13        2.80        3.69      6.11 o 
   2   4  13        3.64       10.58      9.21 o 
  -3   5  13        2.97       -2.78      7.08 o 
  -2   5  13        3.53        2.80     10.67 o 
  -1   5  13        7.06        8.85      7.63 o 
   0   5  13        2.81        9.93      7.41 o 
   1   5  13       31.13       24.78      7.49 o 
   2   5  13       13.42       17.65     10.09 o 
  -2   6  13        6.74        0.57      8.87 o 
  -1   6  13        5.01        6.64      8.24 o 
   0   6  13        3.32        5.66      7.84 o 
   1   6  13       20.69       18.78      7.69 o 
   2   6  13       19.11       26.28     10.36 o 
  -2   7  13        2.00        2.48      9.55 o 
  -1   7  13        0.04      -10.07      7.74 o 
   0   7  13        2.11        7.56      8.91 o 
   1   7  13        2.79        9.70      7.98 o 
  -1   8  13        0.06        0.55      9.05 o 
   0   8  13        0.98       -2.41      8.17 o 
  -2   0  14        6.80        7.22      8.15 o 
   0   0  14        5.69        9.96     10.78 o 
   2   0  14       20.83       17.71     18.44 o 
  -3   1  14        0.36        4.50      6.58 o 
  -2   1  14        6.75        9.45      5.88 o 
  -1   1  14        6.12        2.54      5.70 o 
   0   1  14        0.50        5.07     10.14 o 
   1   1  14        1.65       -5.96      8.75 o 
   2   1  14        2.61       10.52     18.04 o 
  -3   2  14        1.81       -0.32      6.77 o 
  -2   2  14        0.74       -3.90      6.11 o 
  -1   2  14        4.76        5.55      5.77 o 
   0   2  14        6.30        1.45      7.26 o 
   1   2  14        3.46        9.95      8.27 o 
   2   2  14        0.33        4.53     13.34 o 
  -3   3  14        2.95        4.15      9.08 o 
  -2   3  14        0.81       -1.21      6.27 o 
  -1   3  14        1.03        6.61      8.29 o 
   0   3  14       10.65        8.16      7.94 o 
   1   3  14        7.10       10.30      8.02 o 
   2   3  14        0.07        1.09     10.03 o 
  -2   4  14        0.11        1.87      8.51 o 
  -1   4  14        8.00       15.41      9.15 o 
   0   4  14        6.04        5.21      8.08 o 
   1   4  14       11.80       25.79      9.96 o 
  -2   5  14        1.01       -1.45      9.10 o 
  -1   5  14        1.69       -3.15      8.53 o 
   0   5  14        2.04      -10.75      8.03 o 
   1   5  14        2.14        3.33      7.65 o 
  -1   6  14        0.61        1.74      8.90 o 
   0   6  14        3.18       -1.92      9.76 o 
   1   6  14        8.65       16.39     10.62 o 
   0   7  14        1.23      -11.46     14.34 o 
  -1   0  15        4.03       -2.37     10.94 o 
   1   0  15        1.03        4.38     17.19 o 
  -2   1  15        1.98        9.25      7.51 o 
  -1   1  15        0.37       -2.89      7.79 o 
   0   1  15        2.99        1.32     11.69 o 
   1   1  15        0.59       -8.68     11.97 o 
  -2   2  15        1.33        3.58      7.54 o 
  -1   2  15        3.18       12.61      9.43 o 
   0   2  15        0.76        6.14     11.96 o 
   1   2  15        1.71       -3.10     10.48 o 
  -2   3  15        1.64       -3.65     14.75 o 
  -1   3  15        4.12        8.87      9.49 o 
   0   3  15        2.54        7.41     12.80 o 
  -1   4  15        5.12        4.05     10.25 o 
   0   4  15        3.02        2.89      9.90 o 
                                                 
